# Supplementary material for: Challenges and Opportunities for the Translation of Single-Cell RNA Sequencing Technologies to Dermatology
Source: Life (Basel). 2022 Jan 4;12(1):67. doi: 10.3390/life12010067 (PMC8781146; doi:10.3390/life12010067)
Supplement: Supplementary file 1 [file life-12-00067-s001.zip]

Archive with 1 entries (1 files):
- life-1512212-supplementary.pdf
